# Supplementary material for: Subgenotype VII.1.1 Newcastle Disease Virus Evolution and Spread in the Russian Federation in 2019–2023
Source: Viruses. 2025 Sep 29;17(10):1319. doi: 10.3390/v17101319 (PMC12567687; doi:10.3390/v17101319)
Supplement: Supplementary file 1 [file viruses-17-01319-s001.zip]

Archive with 2 entries (2 files):
- Figure S1.Phylogenetic tree of NDV isolates (F gene ORF nucleotides 1-1661).tiff
- Table S1.The structure of primers for amplification and determination of the primary structure of the F and HN genes of the VNB genotype VII.pdf
